# Supplementary material for: The expression pattern of matrix-producing tumor stroma is of prognostic importance in breast cancer
Source: BMC Cancer. 2016 Nov 4;16:841. doi: 10.1186/s12885-016-2864-2 (PMC5095990; doi:10.1186/s12885-016-2864-2)
Supplement: Additional file 6: — Information in Additional file 10 in Excel format. (XLSX 10 kb) [file 12885_2016_2864_MOESM6_ESM.xlsx]

## Sheet: xclus
Cluster
1	COL1A2	COL3A1	COL5A2	FAP	COL1A1	COL5A1	COL6A3	ADAM12	DACT1	FBN1	POSTN	THBS2	CDH11	VCAN
2	DCN	GLT8D2	LUM
3	GIMAP5	GIMAP4	GIMAP7	GIMAP6	GIMAP8
4	CLEC14A	CXorf36	ARHGEF15	CD34	TIE1	ESAM	CDH5	ROBO4	MYCT1
5	PTPRB	TEK	ELTD1
6	CD48	PTPN7	IL2RG	ACAP1	CD247	CD27	CD2	CD3D	CD3E	CD5	CXCR3	LY9	SIT1	SLA2	UBASH3A	LCK	SIRPG	SLAMF1	TBX21	CD96	GZMA	GZMK	ITK	PYHIN1	SAMD3	SCML4	SH2D1A	SLAMF6	TRAT1	ZNF831	TIGIT	CD3G	CXCR6
7	BTK	NCKAP1L	DOCK2	CD4	FYB	PLEK	KLHL6	EVI2B	LCP2	CD53	PTPRC	IL10RA	SPN	SNX20	CCR5	SASH3	IKZF1
8	PARVG	NCF4	FERMT3	WAS	CYTH4	MYO1F	HCLS1	ARHGAP9	CD37
9	TBC1D10C	TMC8	RASAL3	CORO1A
10	SLC7A7	CD86	LILRB1	LAIR1	LAPTM5
11	CCL5	NKG7	PRF1
12	HLA-DOA	HLA-DPA1	HLA-DPB1	HLA-DRA	HLA-DMB
13	C1QC	C1QB	C1QA	TYROBP	SPI1
14	FCRL5	POU2AF1	CD79A	TNFRSF17	LOC96610	ADAM6
15	PTPRCAP	S1PR4	GZMM	ZAP70
16	LST1	AIF1	TNFAIP8L2
